# Supplementary material for: Human umbilical cord mesenchymal stem cells reverse depression in rats induced by chronic unpredictable mild stress combined with lipopolysaccharide
Source: CNS Neurosci Ther. 2024 Mar 3;30(3):e14644. doi: 10.1111/cns.14644 (PMC10909725; doi:10.1111/cns.14644)
Supplement: Supplementary file 1 — Figure S1. [file CNS-30-e14644-s001.zip]

Archive with 2 entries (2 files):
- Full unedited gel for Figure S1b_3.pdf
- Supplement Fig.1.tif
